# Supplementary material for: On-treatment HBV DNA dynamics predict virological breakthrough in entecavir-treated HBeAg-positive chronic hepatitis B
Source: PLoS One. 2017 Mar 28;12(3):e0174046. doi: 10.1371/journal.pone.0174046 (PMC5369759; doi:10.1371/journal.pone.0174046)
Supplement: S1 File — (XLSX) [file pone.0174046.s003.xlsx]

## Sheet: 基本資料
Rename	標記	備註	單位
HbeAg SL	HbeAg seroclearance	HbeAg seroclearance無0有1
HbeAg SL or FT(week)	HbeAg seroclearance time or follow-up time (week)
FT (week)	Follow-up time (week)
Pre-t HBVDNA lg	Pre-treatment HBVDNA(log10 IU/mL)		(log10 IU/mL)
Age	Age	Age
Gender	Gender	Gender 0F1M
BW	Body weight (kg)	BW	kg
spl size	spleen size (cm)	spleen size	cm
PLT	PLT (*103/CUMM)	PLT	*103/CUMM
Bil	Bil-T (mg/dl)	Bil-T	mg/dl
ALT	ALT (U/L)	ALT	U/L
ALP	ALP( U/L)	ALP	U/L
Alb	Albumin (g/dl)	Albumin	g/dl
PT	PT (s)	PT	s
Ccr	Ccr ( ml /min/1.73 m2)	Ccr	ml /min/1.73 m2
AFP	AFP (ng/ml )	AFP	ng/ml
F_liver	Fatty liver	Fatty liver 無0 有1
Liver_c	Liver cirrhosis	Liver cirrhosis 無0 有1
Post_t	Post-treatment HBV DNA<100IU/mL	Post-treatment HBV DNA<100 IU/mL 有1 無0
Post_t w48	Post-treatment HBV DNA<100IU/Ml	Post-treatment HBV DNA<100 IU/mL at week 48 有1 無0
Post_t time	Post-treatment HBV DNA<100IU/mL (week)	Post-treatment HBV DNA<100 IU/mL (week)
VBT	virological breakthrough 有1無0
VBTt	virological breakthrough time (month)

## Sheet: data
VBT	VBTt	Post_t	FU	Post_t w48	Post_time	HbeAgSL	H_SL_FT	PretHBVDNAlg	Age	Gender	BW	spleensize	PLT	BilT	ALT	ALP	Albumin	PT	Ccr	AFP	F_liver	Liver_c
0	42	1	46	1	42	1	42	6.91	26	0	68	11	160	7.4	750	147		11.4	128	91.68	1	0
1	44	0	176	0	48	0	176	8.04	41	1	72	12.8	173	3.4	1023	102	3.7	12.6	113	28.48	1	0
1	45	0	110	0	110	0	194	7.86	71	0	52	8.9	167	5.5	403	130	3.8	11.2	144	3.23	1	0
1	46	0	50	0	50	0	192	8.04	59	0	48	5.9	179	0.3	119			10.6	109	3.47	0	0
0	48	1	124	1	48	1	106	8.04	17	1	77		138	24.1	160	107	3.9	12.2	159	942	0	0
0	48	1	64	1	24	1	26	7.93	24	1		9	237	0.6	276			11	110		0	0
1	64	1	67	1	16	0	176	4.5	59	1		7.8	118	0.9	155	89		11.5	65.87	5.66	1	0
1	70	1	74	1	24	0	74	8.09	52	0	55		233	0.7	459		4.3	9.6	80	6.74	0	0
1	78	0	232	0	80	0	232	6.8	52	1	94	11.6									0	0
1	79	0	87	0	87	0	87	8.23	41	1		8.9	258	0.7	158			10.9	99	3.77	1	0
0	84	1	96	1	28	0	96	5.63	34	1	143	18.1	61	14	896	349	3.7	18.1	381.63	888	1	1
0	84	1	88	0	60	1	48	7.16	42	1	55	9.7	300	0.6	103			10.2	97	8.24	1	0
0	85	1	112	1	44	1	52	7.22	50	0	52	9.1	180	0.4	93	61		10	94	4.1	1	0
0	86	1	86	1	48	1	72	6.02	68	1	60	8.3	89	4.3	105	220	2.6	13.4	142	46.45	0	1
1	86	1	236	1	44	0	236	6.28	54	1	76	11.5	128	0.8	311	176	3	10.2	107	5.92	0	0
0	87	1	112	1	15	0	112	6.42	48	0	60	8.1	403	0.4	107	114	3.7	10.5	113	1.91	0	0
0	88	0	88	0	88	1	43	8.23	65	1	76.5	9.45	189	4.1	2874		3.8	12.7	110	8.23	0	0
0	90	1	104	1	46	0	104	7.91	46	0	50	7	267	0.2	29	113	3.7	10.2	95	6.79	0	0
0	90	1	114	0	67	0	114	8.23	58	1	66	9.2	183	0.7	367	142		11.4	92.12	4.04	0	0
0	92	1	108	0	93	0	108	5.6	23	1	70	12	224	0.4	14	87	4.9	10.7	88.97	1.49	0	0
1	92	1	296	1	21	0	103	6.61	67	1	67	12.2	128	0.4	21			12.5	49	7.05	0	1
0	96	1	104	0	73	0	104	8.23	47	0	66	11.2	171	0.6	350	106		10.7	113.89	7.34	1	0
0	96	1	120	0	56	0	120	8.04	40	1	67	10.9	303	0.9	62	140	3.1	11.2	133	4.03	1	0
0	99	1	114	0	72	0	114	7.86	41	1		9.9	80	1	113	156		12	98	179	1	0
0	100	1	132	1	37	0	132	8.23	44	1	59	9.5	150	2	2206	185	4.3	14.8	156	13.44	0	0
0	101	1	129	0	70	0	129	8.04	47	0	65	8.3	448	0.3	26	129	4.2	10.1	71	2.09	0	0
0	104	1	131	1	27	0	131	6.99	43	1	59.8	9.9	214	0.7	136	336	3.4	11	21.96	2.13	0	0
0	104	1	104	1	21	0	104	8.23	47	1	85.1	11.4	176	0.6	99		4.5	10.1	76.26	6.75	1	0
0	108	1	127	1	16	0	127	8	34	1	73	17.8	16	0.7	41	136	4	11.4	67.57	3.89	0	0
0	109	1	127	1	9	0	127	5.23	35	0		11.4	134	0.7	40			11.7	96.18	11.2	0	1
1	109	1	204	1	44	1	64	9.06	36	0	59.9	11.6	283	0.7	227	84		10.8	148	6.6	0	0
0	112	1	116	1	44	0	116	8.23	43	1	83	10.55	190	1.1	1507		4.7	12.5	86.68	10.33	0	0
0	113	1	136	1	48	0	136	8.23	23	1	85.1	7.57	133	2.5	826			11.3	127	3.69	1	0
0	115	1	127	1	48	0	127		23	1		8.6	278	0.8	910				88	4.77	0	0
0	116	1	132	1	24	1	68	8.9	35	0	67	9.3	213	0.7	692	68	4.6	10.9	150	15.95	0	0
0	116	1	192	1	16	1	100	7.301	25	1	90	10.5	349	0.8	325	74	4.7	10.3	130	4.36	1	0
0	116	1	144	1	40	1	40	6.6	56	1	90	9.9	223	0.9	66	39	4.4	10.7	73	20.17	1	0
0	117	1	128	1	24	0	128	6.82	39	1	76.5	10.9	173	0.8	80	122	4.2	11.5	88.42	15.19	0	1
0	118	1	124	1	29	1	52	6.26	24	1	100	9.4	128	13	2309	183	3.6	18	175	429	1	0
0	119	1	140	1	26	0	140	6.49	59	0	54	12.8	48	0.2	41	188	3.2	11.4	5.5	7.4	0	1
0	119	1	168	1	39	0	168	7.09	27	1		7.8	245	2.7	857	131	3.6	11.5	95	90.98	1	0
0	120	1	288	1	48	1	48	6.64	37	1	88	8.85	228	2.3	2017	216	4.2	14.7	89		0	0
0	120	1	136	1	19	0	136	6.02	57	1		12.3	176	1.1	93	119		11.2	106	67.4	1	1
0	122	0	144	0	144	0	144	7.75	75	0	54	7.49	135	0.3	51	92		11.1	140	3.97	1	0
1	122	1	130	0	70	0	130	8.23	71	0	49	13.2	36	0.5	32	117	3.6	11.4	104	6.13	0	0
0	123	1	152	1	46	1	112	7.76	39	0		8	271		133	61			117	24.98	1	0
0	123	1	214	1	33	1	78	8.04	39	1		9.18	225	1.3	277			13.1	133	12.08	0	0
1	123	0	123	0	123	0	123	5.45	31	1	108	10.2	168	2.1	538	235	3.9	11.4	168	71.69	1	0
0	124	1	140	1	44	0	140	6.32	55	1	49.5	9.12	378	0.3	27	54	4.1	10.9	4.28	6.28	0	0
0	125	1	168	1	20	1	91	5.74	34	0	49.5	8.7	230	1	99			11.8	87	5.61	0	0
0	126	1	224	0	92	0	126	7.04	39	1	74	17	47	3.2	94	174	2.8	14.7	133	329	1	1
0	126	1	159	1	12	1	80	4.38	43	1	82	16	105	0.5	35	111	3.5	11.5	70		0	1
0	127	1	136	0	72	0	136	7.16	31	0	50	8.3	213	0.3	102	94	4.3	11.2	104	3.08	1	0
0	127	1	156	0	105	0	156	8.04	52	1	76.4	9.18	154	0.8	87	96	4.4	10.7	107	4.38	1	0
0	127	1	144	1	16	0	144	6.24	46	1	55.3	9.3	166	0.4	36	179	3.9	10.1	96	8.74	1	1
0	128	1	128	1	24	0	128	6.46	81	1	60		114	0.9	124		3.6		56.31	11.07	0	1
0	128	1	302	1	19	1	37	7.82	25	1		7.7	213	0.5	463			10.2	87	4.61	0	0
0	129	1	144	1	24	0	144	5.7	32	1	57	7.7	127	2.1	973	170	3.8	13.2	139	126	1	0
1	130	1	183	0	108	0	183	8.04	49	0		8.9	377	0.5	338	100		10	141	10.09	0	0
1	130	1	280	0	55	0	280	8.04	33	1		8.3	306	0.8	184	151	4.2	10.6	103	7.11	1	0
0	132	1	252	1	44	0	252	8.04	50	0	56	7.2	147	0.7	229	129	3.9	10.7	80	15.56	0	0
0	133	1	141	0	133	0	141	7.86	30	1	62.3	11.4	184	0.8	159		4.7	11.2	68	10.75	1	0
0	134	1	144	1	24	1	61	7.68	38	0	46	7.7	171	0.3	357	87	4	11.7	147	7.87	0	0
0	134	1	156	1	36	1	25	8.04	33	1	51	9.6	213	1	525	207		11	164	3.57	0	0
0	136	1	136	1	22	0	136	6.98	35	0	72.9	9.7	216	2.3	387	176	4.3	10.4	121	4.62	0	0
0	136	1	156	0	56	1	104	8.04	62	0	59.8	7.52	241	0.7	271			10.7	102	7.95	1	0
0	136	1	211	1	9	1	43	8.04	39	0	61	8.9	232	0.5	250	86	3.9	10.7	85	7.47	1	0
0	137	1	328	1	48	1	48	6.55	33	0	58	11.3	243	0.8	252	50		9.8	104	3.3	0	0
0	138	1	188	1	48	0	188	8.04	40	0		10.3	373	0.7	169	112		11.01	118	2.33	1	0
0	139	1	269	1	48	1	151	7.75	43	0	54.9	8.7	120	0.9	120				97	3.19	0	0
0	140	1	144	0	96	1	119	8.04	40	0	55	8	158	0.4	152	66		10.6	117.68	2.45	0	0
0	140	1	166	1	24	1	27	3.99	40	1	63	11.2		4.5	888	151	4.4	10.3	88	9.72	0	0
0	143	1	144	0	56	1	68	8.23	42	0	51	8.4	211	0.4	83			10.6	116	2.59	0	0
0	144	1	172	0	130	0	172	8.04	49	0		9.5	167	0.4	212	161		9.8	94	3.97	1	0
0	144	1	160	1	40	0	160	8.04	22	0	53	8	274		249				131	2.16	1	0
0	144	1	156	0	81	0	156	8.04	43	0	63	9.7	153	0.8	72		1.6	10.4	52	16.45	0	0
0	144	1	244	1	24	1	48	4.38	40	0		10.4	124	0.6	46	91		11.4	11.7	13.91	1	0
0	144	1	188	1	28	0	144	8.04	29	1	72	10.9	230	0.6	675		4.2	10.7	121	3.46	1	0
0	144	1	280	0	64	0	144	8.04	36	1	83	12.3	217	0.7	324	80		11.1	80	3.58	1	0
0	144	0	144	0	144	0	144		46	1	66.4	14	105						126		0
0	144	1	336	1	40	1	128	7.93	28	1	96	7.4	277	1	685	100	4.7	10.4	95	18.08	1	0
1	144	1	192	0	106	0	192	6.26	39	0	42.5	8.4	202	0.3	54	48	3.9	10	84	8.59	0	0
0	146	1	148	0	67	0	148	8.72	25	1		8.4	245	1.2	459			11.2	109	27.3	0	0
0	146	1	246	1	26	1	90	8.04	40	1	86	11.5	183	0.7	161	67	4.5		71	6.59	1	0
0	147	1	176	1	28	1	43	6.38	61	0	52	8.2	52	0.5	38	162	3.7	11.1	77	22.89	0	0
0	148	1	183	1	48	0	183	7.04	25	1	56.8	11.4	177	0.8	309	165	3.2	11.4	125	12.78	0	0
0	148	1	255	1	13	1	148	6.61	25	1		7.9	183	1	203				98	7.05	1	0
0	148	1	344	1	48	1	64	7.12	25	1	63	9.9	173	0.8	474	148	4.3	10.9	96	107	0	0
0	148	1	168	1	24	1	39	6.1	61	1	71	11.3	78	1.2	38		3.8		91	8.16	0	1
0	148	1	260	1	8	1	26		38	1	93									4.13	1	0
0	148	1	218	1	58	1	24	8.04	28	1		8.4	196	1.5	873			11.3	85	13.2	0	0
0	149	1	284	0	106	0	284	8.04	31	1		12.9	148	0.6	177				75	7.38	1	0
0	150	1	176	1	46	1	95	7.7	85	0	37	5.8	101	0.4	69	73		10.2	28	5.59	1	0
0	152	1	157	1	24	0	157	7.9	34	1	95	10.1	256	0.8	151	89		10.5	74	6.35	1	0
0	153	1	212	1	10	1	96	5.81	70	0	62	6.8	197	9.4	113	104	4.3	15.5	36	95.05	0	0
0	153	1	163	1	24	1	124	7.53	22	1	69.7	8.7	218	0.6	227			10.8		8.17	0	0
0	156	1	156	1	36	1	111	7.92	46	1	82	9	187	0.7	132			10.4	110	7.03	1	0
0	159	1	160	1	21	1	124	7.04	33	0		6.1	173	0.5	272	74	4.3	10.6	102	3.4	0	0
0	159	1	206	0	72	1	127	7.34	36	1	99.9	8.89									1	0
0	159	1	246	1	12	1	73	5.83	38	1	71	14.2	68	2	74	154	3.8	12.5	114	16.98	0	1
0	163	1	172	0	96	1	42	8.04	43	0	75	9.8	361	2.1	234	44		12.3	97	23.11	1	0
0	166	1	264	1	22	1	214	7.58	46	1	57	8.42	169	0.6	34			11.3	57	6.21	0	0
0	167	1	172	1	20	0	172	5.97	64	1	105	15.26	75	0.9	53	196		11.4	103	2.68	0	1
0	167	1	305	1	58	1	25	6.79	30	1		9.1	257	1	456			11.3	93	9.97	0	0
0	171	1	180	0	158	0	180		39	1	52	17.8	98	2.5	46	150	3.5	12	159	34.53	1	0
0	172	1	273	1	24	1	129		37	1	105	9.9	149	2.3	1914	152	3.1	18.8	89	29.7	1	0
0	174	1	328	1	48	1	126	7.389	25	1	73	11.9	254	0.5	133			10.4	46	1.17	0	0
0	174	1	304	1	44	1	77	8.04	41	1	73	8.4	127	0.9	235		4.2	11.1	87	27.42	1	0
0	176	1	188	1	27	0	188	8.04	43	0	56	9.7	135	17.2	1187	138	3.2	12.9	143	70.6	0	0
0	176	1	210	1	12	1	124	4.76	49	0	59	8.7		0.3	87				91	3.11	0	0
0	177	1	228	1	37	0	228	5.33	61	0	62.3	10.2	104	0.51	45	134		10.7	77	11.63	0	0
0	180	1	196	0	57	0	196	8.04	39	0	62	9	233	1.3	143	85	4.9	10.5	118	11.6	1	0
0	180	1	180	1	37	0	180	6.82	28	0		8.8	228	0.7	310	53		10.5	91	2.89	0	0
0	182	1	196	0	71	0	196	8.04	36	0	45.9	9.8	199	0.7	118			11.4	191	5.14	0	0
0	184	1	184	1	48	0	144	8.04	34	0	53	12.9	135	0.4	84			12.1	163	12.91	0	0
0	185	1	245	1	32	1	120	5.71	56	1	78.7	7.5	186	0.8	136	94	4.2	11.6	55	15.95	0	0
0	186	1	202	0	68	0	202		42	1											0	0
0	186	1	192	0	56	0	192	8.04	45	1		12.5	119	1.2	86	222		13.4	77	70.97	0	1
1	186	1	204	1	32	0	181	5.6	61	1	92	13.5	119	0.9	67	93		10.1	104	11.17	0	1
0	188	1	244	1	19	1	100	6.037	68	0	49	11.2	109	2	52	70	3	11.4	75		1	1
1	190	1	195	1	26	1	26	5.57	53	1	63	21	29	1.3	81	91	3.7	13.2	107	17.54	0	1
1	192	1	296	1	26	1	150	6.68	37	1	82	10.9	111	0.4	105	111	4.8	11.3	88	11.29	0	1
0	196	1	198	1	48	0	198	6.95	50	0	56	10.11	93	0.6	59	201	3.7	11.14	81	51.7	0	0
0	198	1	198	1	24	0	198	8.04	29	0	90.3	9.7	231	1	270			10.7	69	15.83	0	1
0	200	1	202	1	24	0	202	4.18	48	1	80	8.4	241	1	491			12	96	13.1	0	0
0	200	1	350	0	72	1	165	4.5	25	1		8.5	235		559			10.2	79	7.4	0	0
0	200	1	214	1	28	1	94	8.04	34	1		10.3	196	0.8	483	95		11.6	90	10.141	1	0
0	203	1	216	0	60	1	75	8.04	53	0	60	7.3	209	1	97	125		10.8	79	8.23	0	0
0	206	1	224	1	12	1	206	6.75	59	0	55	12.5				281			91		0	1
0	209	1	212	0	69	0	212	8.04	52	0	58	8.8	186	0.8	942	183		10.7	112	25	1	0
0	212	1	212	0	60	1	84	8.04	36	0	82	9.9	263	0.3	111	144		10	86	3.15	1	0
0	216	1	244	1	33	1	113	8.04	44	0	77	11.7	163	0.6	480	92	4.4	10	72	9.64	1	0
0	218	1	228	1	40	1	228	5.04	48	0	71.5	11.9	68	0.5	28	116	2.4	11.9	81	16.49	0	1
0	220	1	250	0	85	0	250	7.15	26	1		9.6	185	1.3	91			11.4	96	18.44	0	0
0	220	1	220	1	24	1	96	7.6	47	1	55		174	0.3	61	59	2.5	9.6	8.9	2.9	0	0
0	220	1	320	0	80	1	116		46	0	41.4										0	0
0	221	1	248	0	126	0	248	8.04	43	1	77	6.8	160		53	117			54	2.78	0	0
0	223	1	192	1	44	1	150	8.04	41	1		9.1	240	0.8	302	62			87	4.51	1	0
0	226	1	226	1	48	0	226	6.97	37	0	65	12.3	60	0.7	37	140		11.1	75	6.96	0	1
0	232	1	312	1	28	0	312	5.96	50	1	70	10.3	150	0.7	60	115	4.3	10.6	84	6.85	0	0
0	232	1	241	1	24	1	113	5.24	49	1	86	9.7	143	0.7	63		4.5	11.2	84	6.15	0	1
0	233	1	248	1	44	0	248	8.04	47	0	60	9.5	190	1.6	487			10.4	95	7.96	1	0
0	236	1	240	1	48	1	71	8.04	30	0	44.4	7.5	247	0.3	82	68		10.8	89	1.84	0	0
0	239	1	243	1	16	1	146	4.81	45	1	67	11.3	157	0.5	163		3.4	11.1	85		1	0
0	240	1	264	1	32	1	123	5.53	53	1		8.3	128	0.8	45	100		10.7	83	9.41	0	1
0	244	1	260	1	48	1	128	5.29	62	1	82.5	11.5	111	0.9	67		4	11.6	50	14.81	0	1
0	245	1	264	0	120	0	264	8.04	57	1		8.3	183	0.8	97		4.1		81	7.56	0	0
0	248	1	280	1	24	1	60	8.04	27	1	74	9.4	195	13.6	1941	129	4	14	143	246	1	0
0	251	1	264	1	52	0	264	8.04	54	0	54	12	74	0.9	91	125	3.9	10.7	79	4.24	0	1
0	254	1	260	1	30	0	260	5.61	45	1	82	18.8	80	1.1	74			11.8	85	9.55	1	1
0	258	1	261	1	44	1	131	8.04	21	0	43	8.4	201	0.6	105			11.5	130		1	0
0	263	1	268	1	12	0	268	7.05	60	1	44	10.2	46	0.5	161	296	3.4	14.1	4.96	24.74	0	1
0	264	1	264	0	122	1	146	8.04	33	0		20	59	0.8	47	100	2.4	13.1	102	21.5	0	1
0	278	1	300	1	24	1	72	5.99	78	0	69	11	66	0.8	40	93	3.5	11.8	30	7.45	0	1
0	279	1	279	1	53	1	132	5.69	43	0	56	9.5	231	0.9	55		4.3	10	116	3.84	0	0
0	292	1	296	1	14	0	296	7.18	35	1		10.4	226	1.4	782			10.9	90	6.14	1	0
0	322	1	322	1	22	1	34	7.08	53	0	55	14.6	55	3.1	74		3.4	14	79	106	0	1
0	325	1	333	1	11	1	161	6.36	38	1		9.4	224	1.1	719		4.3	10.7	80	19.72	1	0
0	332	1	332	1	26	1	172	5.03	32	0		7.7	255	0.4	83	54	4.4	10.4	88	7.15	1	0
0	333	1	325	1	24	0	325	8.19	43	1	71	8.3	119	1.3	384			11.2	77	24.71	1	0
0	340	1	340	1	5	1	192	4.98	52	1	52	15.1	91	0.5	44	165	4.4	10.2	67	4.09	0	1
0	344	1	348	0	61	0	348	5.96	64	0	55.4	8.2	182	0.4	23	160	4.3	10.2	66	5.84	1	0
